# Supplementary material for: Bioinformatic Identification of CRISPR–Cas Systems in Leptospira Genus: An Update on Their Distribution Across 77 Species
Source: Pathogens. 2025 Oct 16;14(10):1044. doi: 10.3390/pathogens14101044 (PMC12567085; doi:10.3390/pathogens14101044)
Supplement: Supplementary file 1 [file pathogens-14-01044-s001.zip]

Archive with 1 entries (1 files):
- pathogens-3885699-supplementary.pdf
